# Supplementary material for: An Approach for Investigating Sexual Maturity in Wild Boar Males: Testosterone and 17β-Estradiol Analysis
Source: Animals (Basel). 2022 Sep 5;12(17):2295. doi: 10.3390/ani12172295 (PMC9454451; doi:10.3390/ani12172295)
Supplement: Supplementary file 1 [file animals-12-02295-s001.zip]

Archive with 1 entries (1 files):
- animals-1898033-supplementary.xlsx
