# Supplementary material for: An Approach for Investigating Sexual Maturity in Wild Boar Males: Testosterone and 17β-Estradiol Analysis
Source: Animals (Basel). 2022 Sep 5;12(17):2295. doi: 10.3390/ani12172295 (PMC9454451; doi:10.3390/ani12172295)
Supplement: Supplementary file 1 [file animals-12-02295-s001.zip › animals-1898033-supplementary.xlsx]

## Sheet: Tabelle1
blood_nr	age_class	age_cat	age_months	weight	testosterone	estradiol	date	month	puberty_cat	spermatozoa
17005	1	yearling		23	2.29819	12.6225	2017-10-21	Oct	prepubertal
17014	2	subadult		64	28.7483	790	2017-10-21	Oct	postpubertal
17021	1	yearling		27	1.07018	103.393	2017-11-02	Nov	not defined
17022	1	yearling		19.6	0.518656	19.837	2017-11-02	Nov	prepubertal
17023	3	adult		101	7.53122	790	2017-11-02	Nov	postpubertal
17037	1	yearling		17	0.517489	7.23952	2017-11-01	Nov	prepubertal
17045	2	subadult		38.2	5.71312	56.3665	2017-11-02	Nov	postpubertal
17046	1	yearling		22.5	3.09095	29.8426	2017-10-21	Oct	prepubertal
17047	1	yearling		15	1.25049	8.53048	2017-10-21	Oct	prepubertal
17048	1	yearling		26.5	1.67656	10.368	2017-10-21	Oct	prepubertal
17053	1	yearling		32.2	4.63799	4.5	2017-11-02	Nov	prepubertal
17055	1	yearling		27	0.518511	10.5604	2017-11-02	Nov	prepubertal
17057	1	yearling		31	4.74404	30.7722	2017-11-02	Nov	not defined
17062	1	yearling			0.562324	4.9891	2017-11-07	Nov	prepubertal
17070	3	adult		91	6.76897	790	2017-11-02	Nov	postpubertal
17074	2	subadult		20	0.587247	4.5	2017-11-02	Nov	prepubertal
17086	1	yearling		25	1.6575	9.18468	2017-11-07	Nov	prepubertal
17095	2	subadult		10	0.570297	6.87325	2017-11-07	Nov	prepubertal
17100	3	adult		88	7.8169	790	2017-11-07	Nov	postpubertal
17101	3	adult			4.70694	790	2017-11-23	Nov	postpubertal
17106	3	adult			4.88621	736.094	2017-11-23	Nov	postpubertal
17107	1	yearling			1.48709	55.7976	2017-11-30	Nov	not defined
17114	1	yearling			4.5248	14.2681	2017-11-30	Nov	prepubertal
17126	3	adult		90	4.42263	790	2017-11-14	Nov	postpubertal
17128	2	subadult		66	2.95828	790	2017-11-14	Nov	postpubertal
17132	3	adult		66	17.2929	790	2017-11-14	Nov	postpubertal
17133	1	yearling		23	1.5744	10.8561	2017-11-14	Nov	prepubertal
17134	1	yearling		16	0.993065	60.2506	2017-11-14	Nov	prepubertal
17135	1	yearling		17	0.495257	106.406	2017-11-14	Nov	prepubertal
17136	1	yearling		17	0.497032	7.91063	2017-11-14	Nov	prepubertal
17138	3	adult		55	10.5558	790	2017-11-14	Nov	postpubertal
17143	1	yearling		24	0.587768	8.6307	2017-11-17	Nov	prepubertal
17147	1	yearling		30	0.718923	44.7477	2017-11-20	Nov	not defined
17149	2	subadult		26	3.48695	790	2017-11-23	Nov	postpubertal
17158	2	subadult		30	1.27847	88.3031	2017-11-17	Nov	not defined
17166	1	yearling		30	0.362654	13.1269	2017-11-17	Nov	prepubertal
17171	2	subadult		21	0.586623	28.6552	2017-11-23	Nov	prepubertal
17182	1	yearling			1.12137	13.7894	2017-11-23	Nov	prepubertal
17187	3	adult			6.94568	790	2017-11-23	Nov	postpubertal
17191	1	yearling		23	0.891686	14.0463	2017-11-17	Nov	prepubertal
17193	2	subadult			0.200908	4.5	2017-11-17	Nov	prepubertal
17194	1	yearling			1.0737	42.1276	2017-11-23	Nov	not defined
17207	1	yearling		33	1.57389	82.2874	2018-01-05	Jan	not defined
17216	3	adult			8.7144	790	2018-01-11	Jan	postpubertal
17227	1	yearling			1.20315	48.8182	2017-12-07	Dec	not defined
17229	1	yearling		25	1.89351	6.3684	2017-12-01	Dec	prepubertal
17238	1	yearling		36	2.61629	235.554	2017-12-01	Dec	postpubertal
17239	1	yearling		33	2.61532	15.4537	2017-12-01	Dec	prepubertal
17247	1	yearling			5.44985	749.693	2017-11-30	Nov	postpubertal
17251	3	adult		76	0.717567	115.038	2017-12-01	Dec	postpubertal
17258	1	yearling		32.5	4.70339	23.6007	2017-12-01	Dec	not defined
17259	1	yearling		31	4.61221	227.168	2017-12-01	Dec	not defined
17260	2	subadult		51	11.8185	790	2017-12-01	Dec	postpubertal
17263	1	yearling		26	1.10739	14.0704	2017-12-01	Dec	prepubertal
17273	1	yearling		25.5	0.761533	5.64015	2017-12-01	Dec	prepubertal
17275	1	yearling		24	0.200495	19.6105	2017-12-07	Dec	prepubertal
17289	1	yearling		27	1.21188	26.4436	2017-12-16	Dec	not defined
17291	1	yearling		39	2.86945	77.2765	2017-12-16	Dec	postpubertal
17307	1	yearling		32	2.11899	199.722	2018-01-13	Jan	not defined
17312	2	subadult			0.384707	304.004	2018-01-11	Jan	postpubertal
17316	1	yearling		25	0.850681	18.7208	2018-01-13	Jan	prepubertal
17319	2	subadult		69	8.24235	790	2018-01-20	Jan	postpubertal
17335	1	yearling		20	0.770005	29.4121	2018-01-13	Jan	prepubertal
17349	1	yearling		11	0.564629	10.5352	2018-01-13	Jan	prepubertal
17350	2	subadult		48.5	4.2365	790	2018-01-19	Jan	postpubertal
17351	1	yearling		28	1.4895	53.3198	2018-01-13	Jan	not defined
17360	2	subadult		87	11.8684	790	2018-01-20	Jan	postpubertal
17365	3	adult		72	5.28802	790	2018-01-19	Jan	postpubertal
17367	3	adult		68.5	6.19879	790	2018-01-19	Jan	postpubertal
19002	3	adult		58.5	6.54161	790	2018-10-27	Oct	postpubertal	presence
19004	2	subadult	20	66	2.6227	790	2018-11-02	Nov	postpubertal	presence
19009	2	subadult	18	42	4.17	25.6	2018-11-06	Nov	postpubertal
19013	3	adult	34	89.5	5.62936	790	2018-11-01	Nov	postpubertal	presence
19021	1	yearling	11	33	8.57915	790	2018-10-30	Oct	postpubertal	presence
19022	3	adult	34	71	13.71	5.7	2018-10-30	Oct	postpubertal	presence
19037	2	subadult	22.5	54	6.37	790	2018-11-06	Nov	postpubertal
19039	1	yearling	11	36	4.45333	86	2018-10-27	Oct	prepubertal	absence
19041	2	subadult	20		12.6032	790	2018-10-27	Oct	postpubertal	presence
19042	1	yearling	8	20.5	0.253866	790	2018-11-01	Nov	prepubertal	absence
19047	3	adult		58.5	12.8158	529.7	2018-11-02	Nov	postpubertal	presence
19056	1	yearling	11	23	0.88	12.3	2018-11-13	Nov	prepubertal
19059	3	adult	34	96	21.46	790	2018-11-28	Nov	postpubertal
19063	2	subadult	20	66	34.97	790	2018-11-28	Nov	postpubertal
19064	2	subadult	20	42	0.17	7.4	2018-11-28	Nov	prepubertal
19071	1	yearling	8	23.5	0.63	23	2018-11-28	Nov	prepubertal
19076	2	subadult	18	40	5.58	216.8	2018-11-06	Nov	postpubertal
19087	3	adult	34	62	6.89	790	2018-11-16	Nov	postpubertal
19097	2	subadult	16	66	6.71	790	2018-11-06	Nov	postpubertal
19132	1	yearling	11	16	1.1361	15.4	2018-12-07	Dec	postpubertal	presence
19138	2	subadult	20	52	13.4398	790	2018-11-30	Nov	postpubertal	presence
19139	1	yearling	11	45	3.89238	638.3	2018-12-05	Dec	postpubertal	presence
19157	1	yearling	11	23	1.75	9.5	2018-12-11	Dec	prepubertal
19159	1	yearling	11	40	12.773	790	2018-11-30	Nov	postpubertal	presence
19179	2	subadult	18	74	14.111	790	2018-12-11	Dec	postpubertal	presence
19182	2	subadult	18	49	14.3235	790	2018-12-07	Dec	postpubertal	presence
19185	1	yearling	8	23	0.35	16.4	2018-12-03	Dec	prepubertal
19186	2	subadult	20	60	3.19864	790	2018-12-07	Dec	postpubertal	presence
19187	1	yearling	8	26	1.57	19.6	2018-12-03	Dec	prepubertal
19188	2	subadult	16	41	3.19	410.1	2018-12-07	Dec	postpubertal
19189	2	subadult	19	60	3.60269	790	2018-12-11	Dec	postpubertal	presence
19207	1	yearling	8	29	3.41	208	2018-12-15	Dec	not defined
19228	1	yearling	10	37	10.7186	790	2018-12-18	Dec	postpubertal
19230	1	yearling	10		1.34	33.2	2018-12-18	Dec	not defined
19234	1	yearling	11	33	0.81	16.5	2019-01-10	Jan	not defined
19235	2	subadult	22.5	71	13.5721	790	2019-01-10	Jan	postpubertal	presence
19238	1	yearling	11	24	4.04	190.5	2019-01-17	Jan	prepubertal
19239	3	adult	34	73	2.26		2019-01-10	Jan	postpubertal	presence
19240	1	yearling	8	26	0.28	9.3	2019-01-10	Jan	prepubertal
19244	3	adult	34	94	2.60422	790	2019-01-10	Jan	postpubertal	presence
19250	2	subadult	20	72.5	11.9484	790	2019-01-10	Jan	postpubertal	presence
19255	3	adult	27.5	82	3.22805	790	2019-01-17	Jan	postpubertal	presence
19257	2	subadult	18	28.5	1.15204	790	2019-01-23	Jan	postpubertal	presence
19262	2	subadult	22.5	56	2.32566	668.9	2019-01-11	Jan	postpubertal	presence
19265	2	subadult	20	56	17.6265	790	2019-01-11	Jan	postpubertal	presence
19267	1	yearling	10	22	0.45	10.2	2019-01-18	Jan	prepubertal
19274	3	adult	34	70	1.47	790	2019-01-17	Jan	postpubertal	presence
19294	2	subadult	14		7.62	790	2019-01-19	Jan	postpubertal
19302	1	yearling	11	24	0.87	33.6	2019-01-23	Jan	prepubertal
19303	2	subadult	20	48	0.865465	646.8	2019-01-23	Jan	postpubertal
19304	1	yearling	11	51	4.75598	675.8	2019-01-18	Jan	postpubertal	presence
19316	2	subadult	16	52	4.484	790	2019-01-18	Jan	postpubertal	presence
19317	1	yearling	11		3.15	127.1	2019-01-25	Jan	not defined
19318	3	adult	27.5	63	2.85	790	2019-01-19	Jan	postpubertal
19332	2	subadult	22.5	47	6.05308	697.3	2019-01-23	Jan	postpubertal	presence
19350	2	subadult	18		6.90984	790	2019-01-25	Jan	postpubertal	presence
19353	1	yearling	11		3.35628	35.3	2019-01-25	Jan	postpubertal	presence
19354	1	yearling	8		0.29	6.7	2019-01-25	Jan	prepubertal
